# Supplementary material for: Deep learning pipeline for fully automated myocardial infarct segmentation from clinical cardiac MR scans
Source: Radiol Adv. 2025 Jul 18;2(4):umaf023. doi: 10.1093/radadv/umaf023 (PMC12429236; doi:10.1093/radadv/umaf023)
Supplement: umaf023_Supplementary_Data [file umaf023_supplementary_data.zip]

Archive with 6 entries (6 files):
- 530766118_132901770_1748443580280.pdf
- 530766115_132901670_1748451595815.pdf
- 530766117_132901716_1749098883744.pdf
- 530766111_132847660_1748447935756.pdf
- supplemental_Materials.zip
- 530766113_132871936_1748586853816.pdf
